# Supplementary material for: Suppliers’ Perspectives on Cage-Free Eggs in China
Source: Animals (Basel). 2024 May 30;14(11):1625. doi: 10.3390/ani14111625 (PMC11171347; doi:10.3390/ani14111625)
Supplement: Supplementary file 1 [file animals-14-01625-s001.zip]

Archive with 2 entries (2 files):
- Table S1.png
- Table S2.jpg
